# Supplementary material for: ﻿Revisiting the type species of the genus Homidia (Collembola, Entomobryidae)
Source: Zookeys. 2023 Aug 22;1176:1–11. doi: 10.3897/zookeys.1176.109104 (PMC10466109; doi:10.3897/zookeys.1176.109104)
Supplement: XML Treatment for Entomobrya kali [file zookeys.1176.109104-treatment1.xml]

<!DOCTYPE tp:taxon-treatment
  PUBLIC "-//TaxonX//DTD Taxonomic Treatment Publishing DTD v0 20100105//EN" "tax-treatment-NSO.dtd">
<tp:taxon-treatment xmlns:tp="http://www.plazi.org/taxpub"><tp:treatment-meta><kwd-group><label>Taxon classification</label><kwd>
              <named-content content-type="kingdom">Animalia</named-content>
            </kwd><kwd>
              <named-content content-type="order">Collembola</named-content>
            </kwd><kwd>
              <named-content content-type="family">Entomobryidae</named-content>
            </kwd></kwd-group><mixed-citation publication-type="journal"><person-group><name><surname>Zhang</surname><given-names>Guo-Qiang</given-names></name><name><surname>Zhao</surname><given-names>Yu-Xin</given-names></name><name><surname>Zhang</surname><given-names>Feng</given-names></name></person-group><article-title>﻿Revisiting the type species of the genus <italic><tp:taxon-name><tp:taxon-name-part taxon-name-part-type="genus" reg="Homidia">Homidia</tp:taxon-name-part></tp:taxon-name></italic> (<tp:taxon-name><tp:taxon-name-part taxon-name-part-type="order">Collembola</tp:taxon-name-part></tp:taxon-name>, <tp:taxon-name><tp:taxon-name-part taxon-name-part-type="family">Entomobryidae</tp:taxon-name-part></tp:taxon-name>)</article-title><source>Zookeys</source><day>22</day><month>08</month><year>2023</year><volume>1176</volume><fpage>1</fpage><lpage>11</lpage><pub-id pub-id-type="doi">10.3897/zookeys.1176.109104</pub-id></mixed-citation></tp:treatment-meta><tp:nomenclature><label>﻿</label><tp:taxon-name>
            <object-id xmlns:xlink="http://www.w3.org/1999/xlink" content-type="arpha" xlink:type="simple">254EA961-2744-5452-B446-6C87C50D0EFA</object-id>
            <tp:taxon-name-part taxon-name-part-type="genus" reg="Entomobrya">Entomobrya</tp:taxon-name-part>
            <tp:taxon-name-part taxon-name-part-type="species" reg="kali">kali</tp:taxon-name-part>
          </tp:taxon-name><tp:taxon-authority>Imms, 1912</tp:taxon-authority><xref ref-type="fig" rid="F1">Figs 1–2</xref><xref ref-type="fig" rid="F2">, 3–14</xref><xref ref-type="fig" rid="F3">, 15–19</xref><xref ref-type="fig" rid="F4">, 20–22</xref><xref ref-type="table" rid="T1">, Table 1</xref></tp:nomenclature><tp:treatment-sec sec-type="type locality" id="SECID0EQDAE"><title>Type locality.</title><p>Buitenzorg, Bogor, Java Province, Indonesia.</p></tp:treatment-sec><tp:treatment-sec sec-type="material" id="SECID0EVDAE"><title>Materials examined.</title><p>Indonesia • 2 adult females, subadult and 3 juveniles on slide, and four in alcohol; South Sulawesi Province, Kabupaten Bone, Watampone, near Lampo spring; 17 Jul. 1986; Anne Bedos leg.; in litter; sample # Indo-166; four specimens on slide deposited in <abbrev xmlns:xlink="http://www.w3.org/1999/xlink" xlink:title="Nanjing Agricultural University" id="ABBRID0E2DAE" xlink:type="simple">NJAU</abbrev> and others in <named-content xmlns:xlink="http://www.w3.org/1999/xlink" content-type="dwc:institutional_code" xlink:title="Museum National d’Histoire Naturelle" xlink:href="http://grbio.org/institution/museum-national-dhistoire-naturelle" xlink:type="simple">MNHN</named-content>. Indonesia • 1 in alcohol; Jawa Timur; 2 Jul. 2001; Villemant &amp; Daugeron leg.; sample # 03255D01_JAVA05CV03; deposited in <named-content xmlns:xlink="http://www.w3.org/1999/xlink" content-type="dwc:institutional_code" xlink:title="Museum National d’Histoire Naturelle" xlink:href="http://grbio.org/institution/museum-national-dhistoire-naturelle" xlink:type="simple">MNHN</named-content>. China • 2 females on slide and 3 in alcohol; Yunnan Province; <named-content xmlns:xlink="http://www.w3.org/1999/xlink" content-type="dwc:verbatimCoordinates" xlink:type="simple"><named-content content-type="geo-json" specific-use="{&#34;type&#34;:&#34;Point&#34;,&#34;coordinates&#34;:[98.905000,26.643000]}" id="NCID0EKEAE" xlink:type="simple">26.643°N, 98.905°E</named-content></named-content>; 1,149 m a.s.l.; 11 Oct. 2014; C-Y Qin leg.; in litter; sample # 14YN2. China • 5 in alcohol; Yunnan Province; <named-content xmlns:xlink="http://www.w3.org/1999/xlink" content-type="dwc:verbatimCoordinates" xlink:type="simple"><named-content content-type="geo-json" specific-use="{&#34;type&#34;:&#34;Point&#34;,&#34;coordinates&#34;:[98.869000,27.007000]}" id="NCID0ESEAE" xlink:type="simple">27.007°N, 98.869°E</named-content></named-content>; 1,199 m a.s.l.; 12 Oct. 2014; C-Y Qin leg.; sample # 14YN3. All Chinese material deposited in <abbrev xmlns:xlink="http://www.w3.org/1999/xlink" xlink:title="Nanjing Agricultural University" id="ABBRID0EXEAE" xlink:type="simple">NJAU</abbrev>.</p></tp:treatment-sec><tp:treatment-sec sec-type="redescription" id="SECID0E2EAE"><title>Redescription.</title><p>Body length up to 2.38 mm. Ground colour pale yellow or pale. Antenna gradually darker towards tip. Eye patches dark blue. <abbrev xmlns:xlink="http://www.w3.org/1999/xlink" xlink:title="thoracic segment I–III" id="ABBRID0EBFAE" xlink:type="simple">Th</abbrev>. II with lateral strips and a small patch on the postero-middle part. <abbrev xmlns:xlink="http://www.w3.org/1999/xlink" xlink:title="thoracic segment I–III" id="ABBRID0EFFAE" xlink:type="simple">Th</abbrev>. III with very pale lateral strips. Coxae and femora weakly pigmented. Two transverse dark bands on <abbrev xmlns:xlink="http://www.w3.org/1999/xlink" xlink:title="abdominal segment I–VI" id="ABBRID0EJFAE" xlink:type="simple">Abd</abbrev>. II and III. Posterior half of <abbrev xmlns:xlink="http://www.w3.org/1999/xlink" xlink:title="abdominal segment I–VI" id="ABBRID0ENFAE" xlink:type="simple">Abd</abbrev>. IV pigmented (Figs <xref ref-type="fig" rid="F1">1</xref>, <xref ref-type="fig" rid="F1">2</xref>).</p><fig id="F1" position="float" orientation="portrait"><object-id xmlns:xlink="http://www.w3.org/1999/xlink" content-type="doi" xlink:type="simple">10.3897/zookeys.1176.109104.figures1-2</object-id><object-id xmlns:xlink="http://www.w3.org/1999/xlink" content-type="arpha" xlink:type="simple">84C76035-0245-5158-A04C-34FF908184D2</object-id><label>Figures 1, 2.</label><caption><p>Habitus of <italic><tp:taxon-name><tp:taxon-name-part taxon-name-part-type="genus" reg="Homidia">Homidia</tp:taxon-name-part><tp:taxon-name-part taxon-name-part-type="species" reg="cingula">cingula</tp:taxon-name-part></tp:taxon-name></italic> Börner, 1906 preserved in ethanol <bold>1</bold> from South Sulawesi (Indonesia) <bold>2</bold> from Yunnan (China).</p></caption><graphic xmlns:xlink="http://www.w3.org/1999/xlink" xlink:href="zookeys-1176-001_article-109104__-g001.jpg" position="float" orientation="portrait" xlink:type="simple" id="oo_895095.jpg"><uri content-type="original_file" xlink:type="simple">https://binary.pensoft.net/fig/895095</uri></graphic></fig><p>Antenna 2.5–3.0 times as long as cephalic diagonal. Antennal segments ratio as I: II: III: IV = 1: 1.2–1.3: 1.2–1.3: 1.6–1.9. Smooth straight <abbrev xmlns:xlink="http://www.w3.org/1999/xlink" xlink:title="microchaeta(-ae)" id="ABBRID0EXGAE" xlink:type="simple">mic</abbrev> at antennal base three dorsal and three ventral on <abbrev xmlns:xlink="http://www.w3.org/1999/xlink" xlink:title="antennal segment I–IV" id="ABBRID0E2GAE" xlink:type="simple">Ant</abbrev>. I, one external, one internal and one ventral on <abbrev xmlns:xlink="http://www.w3.org/1999/xlink" xlink:title="antennal segment I–IV" id="ABBRID0E6GAE" xlink:type="simple">Ant</abbrev>. II and absent on <abbrev xmlns:xlink="http://www.w3.org/1999/xlink" xlink:title="antennal segment I–IV" id="ABBRID0EDHAE" xlink:type="simple">Ant</abbrev>. III and IV. <abbrev xmlns:xlink="http://www.w3.org/1999/xlink" xlink:title="antennal segment I–IV" id="ABBRID0EHHAE" xlink:type="simple">Ant</abbrev>. III organ with two rod-like sensilla (Fig. <xref ref-type="fig" rid="F2">3</xref>). <abbrev xmlns:xlink="http://www.w3.org/1999/xlink" xlink:title="antennal segment I–IV" id="ABBRID0EPHAE" xlink:type="simple">Ant</abbrev> IV with apical bulb bilobed (Fig. <xref ref-type="fig" rid="F2">4</xref>).</p><fig id="F2" position="float" orientation="portrait"><object-id xmlns:xlink="http://www.w3.org/1999/xlink" content-type="doi" xlink:type="simple">10.3897/zookeys.1176.109104.figures3-14</object-id><object-id xmlns:xlink="http://www.w3.org/1999/xlink" content-type="arpha" xlink:type="simple">06945212-8462-559B-B33A-2ABA005C5C43</object-id><label>Figures 3–14.</label><caption><p><italic><tp:taxon-name><tp:taxon-name-part taxon-name-part-type="genus" reg="Homidia">Homidia</tp:taxon-name-part><tp:taxon-name-part taxon-name-part-type="species" reg="cingula">cingula</tp:taxon-name-part></tp:taxon-name></italic><bold>3</bold><abbrev xmlns:xlink="http://www.w3.org/1999/xlink" xlink:title="antennal segment I–IV" id="ABBRID0EMIAE" xlink:type="simple">Ant</abbrev>. III organ <bold>4</bold> Antennal apical bulb <bold>5</bold> labrum <bold>6</bold> right mandible <bold>7</bold> labial palp <bold>8</bold> maxillary outer lobe <bold>9</bold> labial chaetae <bold>10</bold> dorsal cephalic chaetotaxy <bold>11</bold> trochanteral organ <bold>12</bold> hind claw <bold>13</bold> ventral tube, anterior face <bold>14</bold> ventral tube, distal part of posterior face.</p></caption><graphic xmlns:xlink="http://www.w3.org/1999/xlink" xlink:href="zookeys-1176-001_article-109104__-g002.jpg" position="float" orientation="portrait" xlink:type="simple" id="oo_895096.jpg"><uri content-type="original_file" xlink:type="simple">https://binary.pensoft.net/fig/895096</uri></graphic></fig><p>Eyes 8+8. Labral papillae absent. Labral intrusion deeply V-shaped. Prelabral and labral chaetae 4/ 5, 5, 4, all smooth; prelabral chaetae and chaetae of the first row longer than others (Fig. <xref ref-type="fig" rid="F2">5</xref>). Mandibles with 4+5 teeth (Fig. <xref ref-type="fig" rid="F2">6</xref>). Five labial papillae A–E with 0, 5, 0, 4, 4 guard chaetae, respectively; lateral process of labial palp thinner than normal chaetae, with tip not reaching apex of papilla E (Fig. <xref ref-type="fig" rid="F2">7</xref>). Subapical seta of maxillary outer lobe subequal to the apical one; four smooth sublobal hairs on maxillary outer lobe and the lateral one much smaller than others (Fig. <xref ref-type="fig" rid="F2">8</xref>). Labial base as MReL<sub>1</sub>L<sub>2</sub>; chaeta e smooth; proximal area with five smooth chaetae (Fig. <xref ref-type="fig" rid="F2">9</xref>); modified (leaf-like) chaetae absent on the ventral side. Cephalic dorsal chaetotaxy with four antennal (An), four anterior (A), four medio-ocular (M), and eight sutural (S) chaetae (Fig. <xref ref-type="fig" rid="F2">10</xref>).</p><p>Coxal macrochaetal formula as 3/4+1, 3/4+2. Trochanteral organ with 31–35 smooth, spine-like chaetae (Fig. <xref ref-type="fig" rid="F2">11</xref>). Unguis with four inner and two lateral teeth; distal inner tooth extremely tiny. Unguiculus acuminate with outer edge smooth. Tenent hair clavate, subequal to unguis (Fig. <xref ref-type="fig" rid="F2">12</xref>). <abbrev xmlns:xlink="http://www.w3.org/1999/xlink" xlink:title="abdominal segment I–VI" id="ABBRID0ETKAE" xlink:type="simple">Abd</abbrev>. IV 4.4–5.1 times as long as <abbrev xmlns:xlink="http://www.w3.org/1999/xlink" xlink:title="abdominal segment I–VI" id="ABBRID0EXKAE" xlink:type="simple">Abd</abbrev>. III along dorsal midline. Tenaculum with 4+4 teeth and one large striate chaeta. Ventral tube anteriorly with 9–13 ciliate chaetae on each side, three of them <abbrev xmlns:xlink="http://www.w3.org/1999/xlink" xlink:title="macrochaeta(-ae)" id="ABBRID0E2KAE" xlink:type="simple">mac</abbrev> (Fig. <xref ref-type="fig" rid="F2">13</xref>); posteriorly with numerous ciliate chaetae and six distal smooth ones (Fig. <xref ref-type="fig" rid="F2">14</xref>); each lateral flap with 8–10 smooth and 7–12 ciliate chaetae (Fig. <xref ref-type="fig" rid="F3">15</xref>). Manubrial plaque with three pseudopores and 7–10 ciliate chaetae (Fig. <xref ref-type="fig" rid="F3">16</xref>). Posterior face of dens with two longitudinal rows of chaetae; 27–35 spines present internal to the inner row of chaetae; two basal chaetae (following <xref ref-type="bibr" rid="B19">Szeptycki 1973</xref>) spiny and multilaterally ciliate, bs<sub>1</sub> slightly shorter than bs<sub>2</sub>; proximal-inner seta (pi) ciliate, apparently thinner and much longer than bs (Fig. <xref ref-type="fig" rid="F3">17</xref>). Mucro bidentate with subapical tooth much larger than apical one (Fig. <xref ref-type="fig" rid="F3">18</xref>).</p><fig id="F3" position="float" orientation="portrait"><object-id xmlns:xlink="http://www.w3.org/1999/xlink" content-type="doi" xlink:type="simple">10.3897/zookeys.1176.109104.figures15-19</object-id><object-id xmlns:xlink="http://www.w3.org/1999/xlink" content-type="arpha" xlink:type="simple">79D478B4-F357-5F0C-BC72-02787D4FDEE8</object-id><label>Figures 15–19.</label><caption><p><italic><tp:taxon-name><tp:taxon-name-part taxon-name-part-type="genus" reg="Homidia">Homidia</tp:taxon-name-part><tp:taxon-name-part taxon-name-part-type="species" reg="cingula">cingula</tp:taxon-name-part></tp:taxon-name></italic><bold>15</bold> lateral flap of ventral tube <bold>16</bold> manubrial plaque <bold>17</bold> posterior face of dens <bold>18</bold> mucro <bold>19</bold> thoracic chaetotaxy.</p></caption><graphic xmlns:xlink="http://www.w3.org/1999/xlink" xlink:href="zookeys-1176-001_article-109104__-g003.jpg" position="float" orientation="portrait" xlink:type="simple" id="oo_895097.jpg"><uri content-type="original_file" xlink:type="simple">https://binary.pensoft.net/fig/895097</uri></graphic></fig><p><abbrev xmlns:xlink="http://www.w3.org/1999/xlink" xlink:title="thoracic segment I–III" id="ABBRID0EDNAE" xlink:type="simple">Th</abbrev>. II with three (m1, m2, m2i) medio-medial, three medio-lateral (m4, m4i, m4p), about 23 posterior <abbrev xmlns:xlink="http://www.w3.org/1999/xlink" xlink:title="macrochaeta(-ae)" id="ABBRID0EHNAE" xlink:type="simple">mac</abbrev> and three lateral s-chaetae; <abbrev xmlns:xlink="http://www.w3.org/1999/xlink" xlink:title="S-microchaeta(-ae) (microsensillum)" id="ABBRID0ELNAE" xlink:type="simple">ms</abbrev> internal to al; m7 and p6 as <abbrev xmlns:xlink="http://www.w3.org/1999/xlink" xlink:title="microchaeta(-ae)" id="ABBRID0EPNAE" xlink:type="simple">mic</abbrev>. <abbrev xmlns:xlink="http://www.w3.org/1999/xlink" xlink:title="thoracic segment I–III" id="ABBRID0ETNAE" xlink:type="simple">Th</abbrev>. III with about 30 <abbrev xmlns:xlink="http://www.w3.org/1999/xlink" xlink:title="macrochaeta(-ae)" id="ABBRID0EXNAE" xlink:type="simple">mac</abbrev> and two lateral s-chaetae; a7 and m7 as <abbrev xmlns:xlink="http://www.w3.org/1999/xlink" xlink:title="microchaeta(-ae)" id="ABBRID0E2NAE" xlink:type="simple">mic</abbrev> (Fig. <xref ref-type="fig" rid="F3">19</xref>). <abbrev xmlns:xlink="http://www.w3.org/1999/xlink" xlink:title="abdominal segment I–VI" id="ABBRID0EDOAE" xlink:type="simple">Abd</abbrev>. I with nine (m2–4, m2i, a2, a3, a5, m4i, m4p) central <abbrev xmlns:xlink="http://www.w3.org/1999/xlink" xlink:title="macrochaeta(-ae)" id="ABBRID0EHOAE" xlink:type="simple">mac</abbrev> and two lateral S-chaetae. <abbrev xmlns:xlink="http://www.w3.org/1999/xlink" xlink:title="abdominal segment I–VI" id="ABBRID0ELOAE" xlink:type="simple">Abd</abbrev>. II with five (a2, a3, m3, m3e, m3ep) central, one (m5) lateral <abbrev xmlns:xlink="http://www.w3.org/1999/xlink" xlink:title="macrochaeta(-ae)" id="ABBRID0EPOAE" xlink:type="simple">mac</abbrev> and two S-chaetae; chaeta m3ea as <abbrev xmlns:xlink="http://www.w3.org/1999/xlink" xlink:title="microchaeta(-ae)" id="ABBRID0ETOAE" xlink:type="simple">mic</abbrev>. <abbrev xmlns:xlink="http://www.w3.org/1999/xlink" xlink:title="abdominal segment I–VI" id="ABBRID0EXOAE" xlink:type="simple">Abd</abbrev>. III with one (m3) central, four (am6, pm6, p6, m7a) lateral macrochaetae and three S-chaetae (Fig. <xref ref-type="fig" rid="F4">20</xref>). <abbrev xmlns:xlink="http://www.w3.org/1999/xlink" xlink:title="abdominal segment I–VI" id="ABBRID0E6OAE" xlink:type="simple">Abd</abbrev>. IV with 8–10 anterior <abbrev xmlns:xlink="http://www.w3.org/1999/xlink" xlink:title="macrochaeta(-ae)" id="ABBRID0EDPAE" xlink:type="simple">mac</abbrev> arranged in a transverse row, 4–5 (A5, A6, B4, B5, Ae7) centrally posterior <abbrev xmlns:xlink="http://www.w3.org/1999/xlink" xlink:title="macrochaeta(-ae)" id="ABBRID0EHPAE" xlink:type="simple">mac</abbrev>, about 15 lateral <abbrev xmlns:xlink="http://www.w3.org/1999/xlink" xlink:title="macrochaeta(-ae)" id="ABBRID0ELPAE" xlink:type="simple">mac</abbrev> and 52–62 S-chaetae; <abbrev xmlns:xlink="http://www.w3.org/1999/xlink" xlink:title="macrochaeta(-ae)" id="ABBRID0EPPAE" xlink:type="simple">mac</abbrev> Ae7 often absent; B6 as meso or <abbrev xmlns:xlink="http://www.w3.org/1999/xlink" xlink:title="microchaeta(-ae)" id="ABBRID0ETPAE" xlink:type="simple">mic</abbrev> (Fig. <xref ref-type="fig" rid="F4">21</xref>). <abbrev xmlns:xlink="http://www.w3.org/1999/xlink" xlink:title="abdominal segment I–VI" id="ABBRID0E2PAE" xlink:type="simple">Abd</abbrev>. V with three S-chaetae (Fig. <xref ref-type="fig" rid="F4">22</xref>).</p><fig id="F4" position="float" orientation="portrait"><object-id xmlns:xlink="http://www.w3.org/1999/xlink" content-type="doi" xlink:type="simple">10.3897/zookeys.1176.109104.figures20-22</object-id><object-id xmlns:xlink="http://www.w3.org/1999/xlink" content-type="arpha" xlink:type="simple">F67690F7-96A1-5983-A45A-46093BAA5E92</object-id><label>Figures 20–22.</label><caption><p>Abdominal chaetotaxy of <italic><tp:taxon-name><tp:taxon-name-part taxon-name-part-type="genus" reg="Homidia">Homidia</tp:taxon-name-part><tp:taxon-name-part taxon-name-part-type="species" reg="cingula">cingula</tp:taxon-name-part></tp:taxon-name></italic><bold>20</bold><abbrev xmlns:xlink="http://www.w3.org/1999/xlink" xlink:title="abdominal segment I–VI" id="ABBRID0EYQAE" xlink:type="simple">Abd</abbrev>. I–III <bold>21</bold><abbrev xmlns:xlink="http://www.w3.org/1999/xlink" xlink:title="abdominal segment I–VI" id="ABBRID0E5QAE" xlink:type="simple">Abd</abbrev>. IV <bold>22</bold><abbrev xmlns:xlink="http://www.w3.org/1999/xlink" xlink:title="abdominal segment I–VI" id="ABBRID0EERAE" xlink:type="simple">Abd</abbrev>. V.</p></caption><graphic xmlns:xlink="http://www.w3.org/1999/xlink" xlink:href="zookeys-1176-001_article-109104__-g004.jpg" position="float" orientation="portrait" xlink:type="simple" id="oo_895098.jpg"><uri content-type="original_file" xlink:type="simple">https://binary.pensoft.net/fig/895098</uri></graphic></fig></tp:treatment-sec><tp:treatment-sec sec-type="distribution" id="SECID0ENRAE"><title>Distribution.</title><p>India, Bangladesh, China (Yunnan), Thailand, Malaya, Singapore, Indonesia (Java, Sumatra, Sulawesi).</p></tp:treatment-sec><tp:treatment-sec sec-type="remarks" id="SECID0ESRAE"><title>Remarks.</title><p><italic><tp:taxon-name><tp:taxon-name-part taxon-name-part-type="genus" reg="Homidia">Homidia</tp:taxon-name-part><tp:taxon-name-part taxon-name-part-type="species" reg="cingula">cingula</tp:taxon-name-part></tp:taxon-name></italic> is characterized by dark transverse bands on <abbrev xmlns:xlink="http://www.w3.org/1999/xlink" xlink:title="abdominal segment I–VI" id="ABBRID0EDSAE" xlink:type="simple">Abd</abbrev>. II–III, 5+5 central <abbrev xmlns:xlink="http://www.w3.org/1999/xlink" xlink:title="macrochaeta(-ae)" id="ABBRID0EHSAE" xlink:type="simple">mac</abbrev> on <abbrev xmlns:xlink="http://www.w3.org/1999/xlink" xlink:title="abdominal segment I–VI" id="ABBRID0ELSAE" xlink:type="simple">Abd</abbrev>. II, and 1+1 central <abbrev xmlns:xlink="http://www.w3.org/1999/xlink" xlink:title="macrochaeta(-ae)" id="ABBRID0EPSAE" xlink:type="simple">mac</abbrev> on <abbrev xmlns:xlink="http://www.w3.org/1999/xlink" xlink:title="abdominal segment I–VI" id="ABBRID0ETSAE" xlink:type="simple">Abd</abbrev>. III. It has similar colour pattern to <italic><tp:taxon-name><tp:taxon-name-part taxon-name-part-type="genus" reg="Homidia">H.</tp:taxon-name-part><tp:taxon-name-part taxon-name-part-type="species" reg="subcingula">subcingula</tp:taxon-name-part></tp:taxon-name></italic> from Dalat, Vietnam (dark <abbrev xmlns:xlink="http://www.w3.org/1999/xlink" xlink:title="abdominal segment I–VI" id="ABBRID0ECTAE" xlink:type="simple">Abd</abbrev>. II and III). <xref ref-type="bibr" rid="B15">Mitra (1976)</xref> considered them as synonyms and doubtfully thought that Börner’s <italic><tp:taxon-name><tp:taxon-name-part taxon-name-part-type="genus" reg="Homidia">H.</tp:taxon-name-part><tp:taxon-name-part taxon-name-part-type="species" reg="cingula">cingula</tp:taxon-name-part></tp:taxon-name></italic> represented juveniles of <italic><tp:taxon-name><tp:taxon-name-part taxon-name-part-type="genus" reg="Homidia">H.</tp:taxon-name-part><tp:taxon-name-part taxon-name-part-type="species" reg="subcingula">subcingula</tp:taxon-name-part></tp:taxon-name></italic>. However, the re-examination of the type specimen (2.4 mm) of <italic><tp:taxon-name><tp:taxon-name-part taxon-name-part-type="genus" reg="Homidia">H.</tp:taxon-name-part><tp:taxon-name-part taxon-name-part-type="species" reg="subcingula">subcingula</tp:taxon-name-part></tp:taxon-name></italic> in <named-content xmlns:xlink="http://www.w3.org/1999/xlink" content-type="dwc:institutional_code" xlink:title="Museum National d’Histoire Naturelle" xlink:href="http://grbio.org/institution/museum-national-dhistoire-naturelle" xlink:type="simple">MNHN</named-content> by the senior author (F. Zhang) shows that both taxa are valid species, although the type of <italic><tp:taxon-name><tp:taxon-name-part taxon-name-part-type="genus" reg="Homidia">H.</tp:taxon-name-part><tp:taxon-name-part taxon-name-part-type="species" reg="cingula">cingula</tp:taxon-name-part></tp:taxon-name></italic> is in poor condition and many details are impossible to visualize. <italic><tp:taxon-name><tp:taxon-name-part taxon-name-part-type="genus" reg="Homidia">Homidia</tp:taxon-name-part><tp:taxon-name-part taxon-name-part-type="species" reg="subcingula">subcingula</tp:taxon-name-part></tp:taxon-name></italic> differs from the <italic><tp:taxon-name><tp:taxon-name-part taxon-name-part-type="genus" reg="Homidia">H.</tp:taxon-name-part><tp:taxon-name-part taxon-name-part-type="species" reg="cingula">cingula</tp:taxon-name-part></tp:taxon-name></italic> in the narrow strip on posterior <abbrev xmlns:xlink="http://www.w3.org/1999/xlink" xlink:title="abdominal segment I–VI" id="ABBRID0EQVAE" xlink:type="simple">Abd</abbrev>. IV, <abbrev xmlns:xlink="http://www.w3.org/1999/xlink" xlink:title="abdominal segment I–VI" id="ABBRID0EUVAE" xlink:type="simple">Abd</abbrev>. V pigmented, 11+11 <abbrev xmlns:xlink="http://www.w3.org/1999/xlink" xlink:title="macrochaeta(-ae)" id="ABBRID0EYVAE" xlink:type="simple">mac</abbrev> on <abbrev xmlns:xlink="http://www.w3.org/1999/xlink" xlink:title="abdominal segment I–VI" id="ABBRID0E3VAE" xlink:type="simple">Abd</abbrev>. I, and 6+6 (m3ea present) central <abbrev xmlns:xlink="http://www.w3.org/1999/xlink" xlink:title="macrochaeta(-ae)" id="ABBRID0EAWAE" xlink:type="simple">mac</abbrev> on <abbrev xmlns:xlink="http://www.w3.org/1999/xlink" xlink:title="abdominal segment I–VI" id="ABBRID0EEWAE" xlink:type="simple">Abd</abbrev>. II. In addition, the validation of <italic><tp:taxon-name><tp:taxon-name-part taxon-name-part-type="genus" reg="Homidia">H.</tp:taxon-name-part><tp:taxon-name-part taxon-name-part-type="species" reg="glassa">glassa</tp:taxon-name-part></tp:taxon-name></italic>, which also possesses pigmented <abbrev xmlns:xlink="http://www.w3.org/1999/xlink" xlink:title="abdominal segment I–VI" id="ABBRID0ETWAE" xlink:type="simple">Abd</abbrev>. II–III, is questionable. Chaetotaxy of <abbrev xmlns:xlink="http://www.w3.org/1999/xlink" xlink:title="abdominal segment I–VI" id="ABBRID0EXWAE" xlink:type="simple">Abd</abbrev>. I–III of <italic><tp:taxon-name><tp:taxon-name-part taxon-name-part-type="genus" reg="Homidia">H.</tp:taxon-name-part><tp:taxon-name-part taxon-name-part-type="species" reg="glassa">glassa</tp:taxon-name-part></tp:taxon-name></italic> could be closer to <italic><tp:taxon-name><tp:taxon-name-part taxon-name-part-type="genus" reg="Homidia">H.</tp:taxon-name-part><tp:taxon-name-part taxon-name-part-type="species" reg="subcingula">subcingula</tp:taxon-name-part></tp:taxon-name></italic>, but this differs from that of <italic><tp:taxon-name><tp:taxon-name-part taxon-name-part-type="genus" reg="Homidia">H.</tp:taxon-name-part><tp:taxon-name-part taxon-name-part-type="species" reg="cingula">cingula</tp:taxon-name-part></tp:taxon-name></italic> (Table <xref ref-type="table" rid="T1">1</xref>).</p><table-wrap id="T1" position="float" orientation="portrait"><label>Table 1.</label><caption><p>Morphological comparison of three <italic><tp:taxon-name><tp:taxon-name-part taxon-name-part-type="genus" reg="Homidia">Homidia</tp:taxon-name-part></tp:taxon-name></italic> species.</p></caption><table id="TID0EC4AE" rules="all"><tbody><tr><th rowspan="1" colspan="1">Characters</th><th rowspan="1" colspan="1">
                    <italic>
                      <tp:taxon-name><tp:taxon-name-part taxon-name-part-type="genus" reg="Homidia">H.</tp:taxon-name-part><tp:taxon-name-part taxon-name-part-type="species" reg="cingula">cingula</tp:taxon-name-part></tp:taxon-name>
                    </italic>
                  </th><th rowspan="1" colspan="1">
                    <italic>
                      <tp:taxon-name><tp:taxon-name-part taxon-name-part-type="genus" reg="Homidia">H.</tp:taxon-name-part><tp:taxon-name-part taxon-name-part-type="species" reg="subcingula">subcingula</tp:taxon-name-part></tp:taxon-name>
                    </italic>
                  </th><th rowspan="1" colspan="1">
                    <italic>
                      <tp:taxon-name><tp:taxon-name-part taxon-name-part-type="genus" reg="Homidia">H.</tp:taxon-name-part><tp:taxon-name-part taxon-name-part-type="species" reg="glassa">glassa</tp:taxon-name-part></tp:taxon-name>
                    </italic>
                  </th></tr><tr><td rowspan="1" colspan="1">
                    <bold>Middle patch on <abbrev xmlns:xlink="http://www.w3.org/1999/xlink" xlink:title="thoracic segment I–III" id="ABBRID0EM1AE" xlink:type="simple">Th</abbrev>. II posteriorly</bold>
                  </td><td rowspan="1" colspan="1">Present</td><td rowspan="1" colspan="1">Absent</td><td rowspan="1" colspan="1">Absent</td></tr><tr><td rowspan="1" colspan="1">
                    <bold>Lateral stripe on <abbrev xmlns:xlink="http://www.w3.org/1999/xlink" xlink:title="thoracic segment I–III" id="ABBRID0EB2AE" xlink:type="simple">Th</abbrev>. II</bold>
                  </td><td rowspan="1" colspan="1">Present</td><td rowspan="1" colspan="1">Absent</td><td rowspan="1" colspan="1">Absent</td></tr><tr><td rowspan="1" colspan="1">
                    <bold>Two small patches on <abbrev xmlns:xlink="http://www.w3.org/1999/xlink" xlink:title="thoracic segment I–III" id="ABBRID0EW2AE" xlink:type="simple">Th</abbrev>. III</bold>
                  </td><td rowspan="1" colspan="1">Absent</td><td rowspan="1" colspan="1">Absent</td><td rowspan="1" colspan="1">Present</td></tr><tr><td rowspan="1" colspan="1">
                    <bold>Posterior band on <abbrev xmlns:xlink="http://www.w3.org/1999/xlink" xlink:title="abdominal segment I–VI" id="ABBRID0EL3AE" xlink:type="simple">Abd</abbrev>. IV</bold>
                  </td><td rowspan="1" colspan="1">Broad</td><td rowspan="1" colspan="1">Narrow</td><td rowspan="1" colspan="1">Absent</td></tr><tr><td rowspan="1" colspan="1">
                    <bold>Transverse band on <abbrev xmlns:xlink="http://www.w3.org/1999/xlink" xlink:title="abdominal segment I–VI" id="ABBRID0EA4AE" xlink:type="simple">Abd</abbrev>. V</bold>
                  </td><td rowspan="1" colspan="1">Absent</td><td rowspan="1" colspan="1">Present</td><td rowspan="1" colspan="1">Absent</td></tr><tr><td rowspan="1" colspan="1">
                    <bold>Mac on <abbrev xmlns:xlink="http://www.w3.org/1999/xlink" xlink:title="abdominal segment I–VI" id="ABBRID0EV4AE" xlink:type="simple">Abd</abbrev>. I</bold>
                  </td><td rowspan="1" colspan="1">9</td><td rowspan="1" colspan="1">11</td><td rowspan="1" colspan="1">10?</td></tr><tr><td rowspan="1" colspan="1">
                    <bold>Central <abbrev xmlns:xlink="http://www.w3.org/1999/xlink" xlink:title="macrochaeta(-ae)" id="ABBRID0EK5AE" xlink:type="simple">mac</abbrev> on <abbrev xmlns:xlink="http://www.w3.org/1999/xlink" xlink:title="abdominal segment I–VI" id="ABBRID0EO5AE" xlink:type="simple">Abd</abbrev>. II</bold>
                  </td><td rowspan="1" colspan="1">5</td><td rowspan="1" colspan="1">6</td><td rowspan="1" colspan="1">6</td></tr><tr><td rowspan="1" colspan="1">
                    <bold>Central <abbrev xmlns:xlink="http://www.w3.org/1999/xlink" xlink:title="macrochaeta(-ae)" id="ABBRID0ED6AE" xlink:type="simple">mac</abbrev> on <abbrev xmlns:xlink="http://www.w3.org/1999/xlink" xlink:title="abdominal segment I–VI" id="ABBRID0EH6AE" xlink:type="simple">Abd</abbrev>. III</bold>
                  </td><td rowspan="1" colspan="1">1</td><td rowspan="1" colspan="1">2</td><td rowspan="1" colspan="1">2</td></tr><tr><td rowspan="1" colspan="1">
                    <bold>Maximum body length (mm)</bold>
                  </td><td rowspan="1" colspan="1">2.38</td><td rowspan="1" colspan="1">2.40</td><td rowspan="1" colspan="1">2.64</td></tr></tbody></table></table-wrap><sec sec-type="﻿Molecular results" id="SECID0EGAAG"><title>﻿Molecular results</title><p>Our results show that pairwise genetic distances range from 0.03 to 0.212 among 10 <italic><tp:taxon-name><tp:taxon-name-part taxon-name-part-type="genus" reg="Homidia">Homidia</tp:taxon-name-part></tp:taxon-name></italic> species (Table <xref ref-type="table" rid="T2">2</xref>). The genetic distance between specimens of <italic><tp:taxon-name><tp:taxon-name-part taxon-name-part-type="genus" reg="Homidia">H.</tp:taxon-name-part><tp:taxon-name-part taxon-name-part-type="species" reg="cingula">cingula</tp:taxon-name-part></tp:taxon-name></italic> from Yunnan (China) and Java is 0.03 (Table <xref ref-type="table" rid="T2">2</xref>). The small genetic divergence (<xref ref-type="bibr" rid="B10">Hebert et al. 2003</xref>) indicates that these specimens belong to the same species (Fig. <xref ref-type="fig" rid="F5">23</xref>).</p><table-wrap id="T2" position="float" orientation="portrait"><label>Table 2.</label><caption><p>K2P genetic distances among twelve <italic><tp:taxon-name><tp:taxon-name-part taxon-name-part-type="genus" reg="Homidia">Homidia</tp:taxon-name-part></tp:taxon-name></italic> sequences. YN, Yunnan; JAVA, Java.</p></caption><table id="TID0EZEAG" rules="all"><tbody><tr><th rowspan="1" colspan="1">GeneBank accession</th><th rowspan="1" colspan="1">Species</th><th rowspan="1" colspan="1">1</th><th rowspan="1" colspan="1">2</th><th rowspan="1" colspan="1">14YN2</th><th rowspan="1" colspan="1">14YN3</th><th rowspan="1" colspan="1">5</th><th rowspan="1" colspan="1">6</th><th rowspan="1" colspan="1">7</th><th rowspan="1" colspan="1">8</th><th rowspan="1" colspan="1">9</th><th rowspan="1" colspan="1">10</th><th rowspan="1" colspan="1">11</th></tr><tr><td rowspan="1" colspan="1" style="color: #396ba6">
                      <ext-link xmlns:xlink="http://www.w3.org/1999/xlink" xlink:href="KJ781804.1" ext-link-type="gen" xlink:type="simple">KJ781804.1</ext-link>
                    </td><td rowspan="1" colspan="1">
                      <italic>
                        <tp:taxon-name><tp:taxon-name-part taxon-name-part-type="genus" reg="Homidia">Homidia</tp:taxon-name-part><tp:taxon-name-part taxon-name-part-type="species" reg="anhuiensis">anhuiensis</tp:taxon-name-part></tp:taxon-name>
                      </italic>
                    </td><td rowspan="1" colspan="1"/><td rowspan="1" colspan="1"/><td rowspan="1" colspan="1"/><td rowspan="1" colspan="1"/><td rowspan="1" colspan="1"/><td rowspan="1" colspan="1"/><td rowspan="1" colspan="1"/><td rowspan="1" colspan="1"/><td rowspan="1" colspan="1"/><td rowspan="1" colspan="1"/><td rowspan="1" colspan="1"/></tr><tr><td rowspan="1" colspan="1" style="color: #396ba6">
                      <ext-link xmlns:xlink="http://www.w3.org/1999/xlink" xlink:href="KJ923193.1" ext-link-type="gen" xlink:type="simple">KJ923193.1</ext-link>
                    </td><td rowspan="1" colspan="1"><italic><tp:taxon-name><tp:taxon-name-part taxon-name-part-type="genus" reg="Homidia">Homidia</tp:taxon-name-part><tp:taxon-name-part taxon-name-part-type="species" reg="cingula">cingula</tp:taxon-name-part></tp:taxon-name></italic>_03255D01_JAVA05CV03</td><td rowspan="1" colspan="1">0.205</td><td rowspan="1" colspan="1"/><td rowspan="1" colspan="1"/><td rowspan="1" colspan="1"/><td rowspan="1" colspan="1"/><td rowspan="1" colspan="1"/><td rowspan="1" colspan="1"/><td rowspan="1" colspan="1"/><td rowspan="1" colspan="1"/><td rowspan="1" colspan="1"/><td rowspan="1" colspan="1"/></tr><tr><td rowspan="1" colspan="1" style="color: #396ba6">
                      <ext-link xmlns:xlink="http://www.w3.org/1999/xlink" xlink:href="KP699612.1" ext-link-type="gen" xlink:type="simple">KP699612.1</ext-link>
                    </td><td rowspan="1" colspan="1"><italic><tp:taxon-name><tp:taxon-name-part taxon-name-part-type="genus" reg="Homidia">Homidia</tp:taxon-name-part><tp:taxon-name-part taxon-name-part-type="species" reg="cingula">cingula</tp:taxon-name-part></tp:taxon-name></italic>_14YN2_1</td><td rowspan="1" colspan="1">0.201</td><td rowspan="1" colspan="1">
                      <bold>0.03</bold>
                    </td><td rowspan="1" colspan="1"/><td rowspan="1" colspan="1"/><td rowspan="1" colspan="1"/><td rowspan="1" colspan="1"/><td rowspan="1" colspan="1"/><td rowspan="1" colspan="1"/><td rowspan="1" colspan="1"/><td rowspan="1" colspan="1"/><td rowspan="1" colspan="1"/></tr><tr><td rowspan="1" colspan="1" style="color: #396ba6">
                      <ext-link xmlns:xlink="http://www.w3.org/1999/xlink" xlink:href="KP699621.1" ext-link-type="gen" xlink:type="simple">KP699621.1</ext-link>
                    </td><td rowspan="1" colspan="1"><italic><tp:taxon-name><tp:taxon-name-part taxon-name-part-type="genus" reg="Homidia">Homidia</tp:taxon-name-part><tp:taxon-name-part taxon-name-part-type="species" reg="cingula">cingula</tp:taxon-name-part></tp:taxon-name></italic>_14YN3_2</td><td rowspan="1" colspan="1">0.201</td><td rowspan="1" colspan="1">
                      <bold>0.03</bold>
                    </td><td rowspan="1" colspan="1">0</td><td rowspan="1" colspan="1"/><td rowspan="1" colspan="1"/><td rowspan="1" colspan="1"/><td rowspan="1" colspan="1"/><td rowspan="1" colspan="1"/><td rowspan="1" colspan="1"/><td rowspan="1" colspan="1"/><td rowspan="1" colspan="1"/></tr><tr><td rowspan="1" colspan="1" style="color: #396ba6">
                      <ext-link xmlns:xlink="http://www.w3.org/1999/xlink" xlink:href="KJ781848.1" ext-link-type="gen" xlink:type="simple">KJ781848.1</ext-link>
                    </td><td rowspan="1" colspan="1">
                      <italic>
                        <tp:taxon-name><tp:taxon-name-part taxon-name-part-type="genus" reg="Homidia">Homidia</tp:taxon-name-part><tp:taxon-name-part taxon-name-part-type="species" reg="formosana">formosana</tp:taxon-name-part></tp:taxon-name>
                      </italic>
                    </td><td rowspan="1" colspan="1">0.174</td><td rowspan="1" colspan="1">0.191</td><td rowspan="1" colspan="1">0.204</td><td rowspan="1" colspan="1">0.204</td><td rowspan="1" colspan="1"/><td rowspan="1" colspan="1"/><td rowspan="1" colspan="1"/><td rowspan="1" colspan="1"/><td rowspan="1" colspan="1"/><td rowspan="1" colspan="1"/><td rowspan="1" colspan="1"/></tr><tr><td rowspan="1" colspan="1" style="color: #396ba6">
                      <ext-link xmlns:xlink="http://www.w3.org/1999/xlink" xlink:href="KJ781698.1" ext-link-type="gen" xlink:type="simple">KJ781698.1</ext-link>
                    </td><td rowspan="1" colspan="1">
                      <italic>
                        <tp:taxon-name><tp:taxon-name-part taxon-name-part-type="genus" reg="Homidia">Homidia</tp:taxon-name-part><tp:taxon-name-part taxon-name-part-type="species" reg="laha">laha</tp:taxon-name-part></tp:taxon-name>
                      </italic>
                    </td><td rowspan="1" colspan="1">0.212</td><td rowspan="1" colspan="1">0.193</td><td rowspan="1" colspan="1">0.198</td><td rowspan="1" colspan="1">0.198</td><td rowspan="1" colspan="1">0.206</td><td rowspan="1" colspan="1"/><td rowspan="1" colspan="1"/><td rowspan="1" colspan="1"/><td rowspan="1" colspan="1"/><td rowspan="1" colspan="1"/><td rowspan="1" colspan="1"/></tr><tr><td rowspan="1" colspan="1" style="color: #396ba6">
                      <ext-link xmlns:xlink="http://www.w3.org/1999/xlink" xlink:href="KJ781753.1" ext-link-type="gen" xlink:type="simple">KJ781753.1</ext-link>
                    </td><td rowspan="1" colspan="1">
                      <italic>
                        <tp:taxon-name><tp:taxon-name-part taxon-name-part-type="genus" reg="Homidia">Homidia</tp:taxon-name-part><tp:taxon-name-part taxon-name-part-type="species" reg="latifolia">latifolia</tp:taxon-name-part></tp:taxon-name>
                      </italic>
                    </td><td rowspan="1" colspan="1">0.17</td><td rowspan="1" colspan="1">0.161</td><td rowspan="1" colspan="1">0.173</td><td rowspan="1" colspan="1">0.173</td><td rowspan="1" colspan="1">0.197</td><td rowspan="1" colspan="1">0.187</td><td rowspan="1" colspan="1"/><td rowspan="1" colspan="1"/><td rowspan="1" colspan="1"/><td rowspan="1" colspan="1"/><td rowspan="1" colspan="1"/></tr><tr><td rowspan="1" colspan="1" style="color: #396ba6">
                      <ext-link xmlns:xlink="http://www.w3.org/1999/xlink" xlink:href="KJ873647.1" ext-link-type="gen" xlink:type="simple">KJ873647.1</ext-link>
                    </td><td rowspan="1" colspan="1">
                      <italic>
                        <tp:taxon-name><tp:taxon-name-part taxon-name-part-type="genus" reg="Homidia">Homidia</tp:taxon-name-part><tp:taxon-name-part taxon-name-part-type="species" reg="sichuanensis">sichuanensis</tp:taxon-name-part></tp:taxon-name>
                      </italic>
                    </td><td rowspan="1" colspan="1">0.173</td><td rowspan="1" colspan="1">0.157</td><td rowspan="1" colspan="1">0.173</td><td rowspan="1" colspan="1">0.173</td><td rowspan="1" colspan="1">0.204</td><td rowspan="1" colspan="1">0.186</td><td rowspan="1" colspan="1">0.163</td><td rowspan="1" colspan="1"/><td rowspan="1" colspan="1"/><td rowspan="1" colspan="1"/><td rowspan="1" colspan="1"/></tr><tr><td rowspan="1" colspan="1" style="color: #396ba6">
                      <ext-link xmlns:xlink="http://www.w3.org/1999/xlink" xlink:href="KJ781707.1" ext-link-type="gen" xlink:type="simple">KJ781707.1</ext-link>
                    </td><td rowspan="1" colspan="1">
                      <italic>
                        <tp:taxon-name><tp:taxon-name-part taxon-name-part-type="genus" reg="Homidia">Homidia</tp:taxon-name-part><tp:taxon-name-part taxon-name-part-type="species" reg="similis">similis</tp:taxon-name-part></tp:taxon-name>
                      </italic>
                    </td><td rowspan="1" colspan="1">0.158</td><td rowspan="1" colspan="1">0.188</td><td rowspan="1" colspan="1">0.209</td><td rowspan="1" colspan="1">0.209</td><td rowspan="1" colspan="1">0.19</td><td rowspan="1" colspan="1">0.192</td><td rowspan="1" colspan="1">0.161</td><td rowspan="1" colspan="1">0.179</td><td rowspan="1" colspan="1"/><td rowspan="1" colspan="1"/><td rowspan="1" colspan="1"/></tr><tr><td rowspan="1" colspan="1" style="color: #396ba6">
                      <ext-link xmlns:xlink="http://www.w3.org/1999/xlink" xlink:href="KJ873698.1" ext-link-type="gen" xlink:type="simple">KJ873698.1</ext-link>
                    </td><td rowspan="1" colspan="1">
                      <italic>
                        <tp:taxon-name><tp:taxon-name-part taxon-name-part-type="genus" reg="Homidia">Homidia</tp:taxon-name-part><tp:taxon-name-part taxon-name-part-type="species" reg="sinensis">sinensis</tp:taxon-name-part></tp:taxon-name>
                      </italic>
                    </td><td rowspan="1" colspan="1">0.173</td><td rowspan="1" colspan="1">0.169</td><td rowspan="1" colspan="1">0.185</td><td rowspan="1" colspan="1">0.185</td><td rowspan="1" colspan="1">0.175</td><td rowspan="1" colspan="1">0.158</td><td rowspan="1" colspan="1">0.196</td><td rowspan="1" colspan="1">0.183</td><td rowspan="1" colspan="1">0.157</td><td rowspan="1" colspan="1"/><td rowspan="1" colspan="1"/></tr><tr><td rowspan="1" colspan="1" style="color: #396ba6">
                      <ext-link xmlns:xlink="http://www.w3.org/1999/xlink" xlink:href="KJ873692.1" ext-link-type="gen" xlink:type="simple">KJ873692.1</ext-link>
                    </td><td rowspan="1" colspan="1">
                      <italic>
                        <tp:taxon-name><tp:taxon-name-part taxon-name-part-type="genus" reg="Homidia">Homidia</tp:taxon-name-part><tp:taxon-name-part taxon-name-part-type="species" reg="socia">socia</tp:taxon-name-part></tp:taxon-name>
                      </italic>
                    </td><td rowspan="1" colspan="1">0.163</td><td rowspan="1" colspan="1">0.2</td><td rowspan="1" colspan="1">0.198</td><td rowspan="1" colspan="1">0.198</td><td rowspan="1" colspan="1">0.183</td><td rowspan="1" colspan="1">0.171</td><td rowspan="1" colspan="1">0.164</td><td rowspan="1" colspan="1">0.174</td><td rowspan="1" colspan="1">0.146</td><td rowspan="1" colspan="1">0.173</td><td rowspan="1" colspan="1"/></tr><tr><td rowspan="1" colspan="1" style="color: #396ba6">
                      <ext-link xmlns:xlink="http://www.w3.org/1999/xlink" xlink:href="KJ781854.1" ext-link-type="gen" xlink:type="simple">KJ781854.1</ext-link>
                    </td><td rowspan="1" colspan="1">
                      <italic>
                        <tp:taxon-name><tp:taxon-name-part taxon-name-part-type="genus" reg="Homidia">Homidia</tp:taxon-name-part><tp:taxon-name-part taxon-name-part-type="species" reg="tiantaiensis">tiantaiensis</tp:taxon-name-part></tp:taxon-name>
                      </italic>
                    </td><td rowspan="1" colspan="1">0.17</td><td rowspan="1" colspan="1">0.192</td><td rowspan="1" colspan="1">0.199</td><td rowspan="1" colspan="1">0.199</td><td rowspan="1" colspan="1">0.184</td><td rowspan="1" colspan="1">0.203</td><td rowspan="1" colspan="1">0.172</td><td rowspan="1" colspan="1">0.167</td><td rowspan="1" colspan="1">0.157</td><td rowspan="1" colspan="1">0.176</td><td rowspan="1" colspan="1">0.138</td></tr></tbody></table></table-wrap><fig id="F5" position="float" orientation="portrait"><object-id xmlns:xlink="http://www.w3.org/1999/xlink" content-type="doi" xlink:type="simple">10.3897/zookeys.1176.109104.figure23</object-id><object-id xmlns:xlink="http://www.w3.org/1999/xlink" content-type="arpha" xlink:type="simple">725988E1-CDED-5958-BCB1-A53CB0E49B53</object-id><label>Figure 23.</label><caption><p>Neighbour-joining tree based on mtDNA COI sequences. Node numbers are bootstrap values.</p></caption><graphic xmlns:xlink="http://www.w3.org/1999/xlink" xlink:href="zookeys-1176-001_article-109104__-g005.jpg" position="float" orientation="portrait" xlink:type="simple" id="oo_895099.jpg"><uri content-type="original_file" xlink:type="simple">https://binary.pensoft.net/fig/895099</uri></graphic></fig></sec></tp:treatment-sec><ref-list><ref id="B19"><mixed-citation xmlns:xlink="http://www.w3.org/1999/xlink" xlink:type="simple"><person-group><name name-style="western"><surname>Szeptycki</surname><given-names>A</given-names></name></person-group> (<year>1973</year>) <article-title>North Korean <tp:taxon-name><tp:taxon-name-part taxon-name-part-type="order">Collembola</tp:taxon-name-part></tp:taxon-name>. I. The genus <italic><tp:taxon-name><tp:taxon-name-part taxon-name-part-type="genus">Homidia</tp:taxon-name-part></tp:taxon-name></italic> Börner, 1906 (<tp:taxon-name><tp:taxon-name-part taxon-name-part-type="family">Entomobryidae</tp:taxon-name-part></tp:taxon-name>).</article-title><source>Acta Zoologica Cracoviensia</source><volume>31</volume>: <fpage>23</fpage>–<lpage>39</lpage>.</mixed-citation></ref><ref id="B15"><mixed-citation xmlns:xlink="http://www.w3.org/1999/xlink" xlink:type="simple"><person-group><name name-style="western"><surname>Mitra</surname><given-names>SK</given-names></name></person-group> (<year>1976</year>) <article-title>Some <tp:taxon-name><tp:taxon-name-part taxon-name-part-type="order">Collembola</tp:taxon-name-part></tp:taxon-name> from Arunachal Pradesh (<tp:taxon-name><tp:taxon-name-part taxon-name-part-type="family">Entomobryidae</tp:taxon-name-part></tp:taxon-name>).</article-title><source>Oriental Insects</source><volume>10</volume>(<issue>2</issue>): <fpage>143</fpage>–<lpage>149</lpage>. <ext-link xlink:href="10.1080/00305316.1976.10434897" ext-link-type="doi" xlink:type="simple">https://doi.org/10.1080/00305316.1976.10434897</ext-link></mixed-citation></ref><ref id="B10"><mixed-citation xmlns:xlink="http://www.w3.org/1999/xlink" xlink:type="simple"><person-group><name name-style="western"><surname>Hebert</surname><given-names>PDN</given-names></name><name name-style="western"><surname>Ratnasingham</surname><given-names>S</given-names></name><name name-style="western"><surname>DeWaard</surname><given-names>JR</given-names></name></person-group> (<year>2003</year>) <article-title>Barcoding animal life: Cytochrome c oxidase subunit 1 divergences among closely related species.</article-title><source>Proceedings of the Royal Society B, Biological Sciences</source><volume>270</volume>: <fpage>96</fpage>–<lpage>99</lpage>. <ext-link xlink:href="10.1098/rsbl.2003.0025" ext-link-type="doi" xlink:type="simple">https://doi.org/10.1098/rsbl.2003.0025</ext-link></mixed-citation></ref></ref-list></tp:taxon-treatment>
